# Supplementary material for: Membrane fusogenic lysine type lipid assemblies possess enhanced NLRP3 inflammasome activation potency
Source: Biochem Biophys Rep. 2019 Apr 12;18:100623. doi: 10.1016/j.bbrep.2019.100623 (PMC6462779; doi:10.1016/j.bbrep.2019.100623)
Supplement: Multimedia component 1 [file mmc1.xml]

<?xml version="1.0" encoding="UTF-8" standalone="no"?><data:data><datasets><author>takeoka@waseda.jp</author><type>0</type><dataset><value>1</value><reason>Data will be made available on request</reason><comments/></dataset></datasets></data:data>
